# Supplementary material for: Effect of the Electromagnetic Field (EMF) Radiation on Transcriptomic Profile of Pig Myometrium during the Peri-Implantation Period—An In Vitro Study
Source: Int J Mol Sci. 2021 Jul 7;22(14):7322. doi: 10.3390/ijms22147322 (PMC8305477; doi:10.3390/ijms22147322)
Supplement: Supplementary file 1 [file ijms-22-07322-s001.zip › Supplementry files/Table S1.xlsx]

## Sheet: res_sig_table_myometrium
Article title: Effect of the Electromagnetic Field (EMF) Radiation on Transcriptomic Profile of Pig Myometrium during the Peri-Implantation Period—An In Vitro Study
Authors: Ewa Monika Drzewiecka 1, Wiktoria Kozlowska 1, Lukasz Paukszto 2, Agata Zmijewska 1, Pawel Jozef Wydorski 1, Jan Pawel Jastrzebski 2, and Anita Franczak 1,*
1Department of Animal Anatomy and Physiology, Faculty of Biology and Biotechnology, University of Warmia and Mazury in Olsztyn, Oczapowskiego 1A, 10-719 Olsztyn, Poland; ewa.drzewiecka@uwm.edu.pl (E.M.D.), kozlowskawiktoria@outlook.com (W.K.), agata.zmijewska@uwm.edu.pl (A.Z.), pawel.wydorski@uwm.edu.pl (P.J.W.), anitaf@uwm.edu.pl (A.F.)
2Department of Plant Physiology, Genetics and Biotechnology, Faculty of Biology and Biotechnology, University of Warmia and Mazury in Olsztyn, Oczapowskiego Str. 1A, 10-719 Olsztyn, Poland;
*Correspondence: anitaf@uwm.edu.pl (A.F.); Tel.: +48 89 523-32-01
Tabl S1. A full list of evaluated differentially expressed TARs in response to ELF-EMF (50 Hz, 8 mT, 2 h) in vitro treatment in the myometrium of the pig during the peri-implantation period
Stringtie_ID	baseMean	log2FoldChange	padj	gene_name	ENSEMBL gene_biotype
GID.3496	6583.36	-1.39278	0.00690185	BPTF	protein_coding
GID.10927	1804.31	2.57956	0.00210844	BST2	protein_coding
GID.18554	1329.95	2.72612	0.0241468	C2	protein_coding
GID.13153	22.3702	-7.87105	0.00204553	C2orf78	protein_coding
GID.3970	626.422	3.69555	0.00193334	CCL3L1	protein_coding
GID.19731	336.061	3.05935	0.0143435	CD38	protein_coding
GID.14779	293.617	-2.43029	0.000159658	CDC7	protein_coding
GID.21449	2023.41	6.86646	0.00662888	CHI3L1	protein_coding
GID.12637	3340.6	4.7747	7.96786e-05	CIITA	protein_coding
GID.6947	10244.2	2.32497	0.000533333	DDIT4	protein_coding
GID.15839	2094.13	2.84358	0.0230536	DRAM1	protein_coding
GID.11569	963.849	-1.73302	0.003684	EDIL3	protein_coding
GID.6870	3124.83	-1.87844	0.0128562	EGR2	protein_coding
GID.20262	818.795	-1.95591	0.00164162	ELOVL6	protein_coding
GID.15084	729.231	3.43245	0.000348007	ENSSSCG00000000148	protein_coding
ENSSSCG00000005756	10.7395	-6.81137	0.0347348	ENSSSCG00000005756	protein_coding
ENSSSCG00000006380	33.7602	3.12377	0.0196144	ENSSSCG00000006380	protein_coding
GID.20562	357.099	3.67279	0.00755091	ENSSSCG00000014672	protein_coding
GID.8284	53.5951	9.28306	0.000185238	ENSSSCG00000016254	protein_coding
GID.22147	14.2616	-6.24034	0.021982	ENSSSCG00000018062	Mt_tRNA
GID.16214	27.1495	-4.67554	0.0155002	ENSSSCG00000024911	protein_coding
GID.14815	21317.2	5.12564	0.000697213	ENSSSCG00000030801	protein_coding
GID.9933	5389.85	1.94376	0.00450063	ENSSSCG00000033190	protein_coding
ENSSSCG00000035706	12.0666	-6.98145	0.0354989	ENSSSCG00000035706	protein_coding
GID.21293	42.1686	-3.74657	0.000293969	ENSSSCG00000041590	pseudogene
GID.9709	183.203	-3.14094	0.00423577	ENSSSCG00000041808	pseudogene
GID.2635	177.959	4.44469	0.0035872	ENSSSCG00000041820	lncRNA
GID.1266	101.913	-5.82985	2.28538e-06	ENSSSCG00000042101	protein_coding
GID.18647	21.8812	-7.83959	0.000751341	ENSSSCG00000042446	pseudogene
GID.1471	10.3276	6.90862	0.0400958	ENSSSCG00000043234	lncRNA
GID.6865	416.737	-4.11527	0.000144734	ENSSSCG00000045125	lncRNA
GID.2861	46.2652	-7.95233	5.91127e-05	ENSSSCG00000045900	processed_pseudogene
GID.21410	30.4264	-6.38347	0.00982424	ENSSSCG00000046628	protein_coding
GID.1550	60.0499	-4.31205	0.00103135	ENSSSCG00000047518	protein_coding
GID.2633	100.917	-2.9797	0.00164162	ENSSSCG00000048483	pseudogene
GID.15905	14.4516	-7.24041	0.00450063	ENSSSCG00000048542	protein_coding
GID.6223	78.6048	-3.52693	0.00124424	ENSSSCG00000048615	pseudogene
GID.1268	167.713	-4.47132	1.80266e-09	ENSSSCG00000049819	processed_pseudogene
ENSSSCG00000050033	12.8436	-7.07086	0.0132151	ENSSSCG00000050033	lncRNA
GID.1149	115.85	-3.56512	0.00389175	ENSSSCG00000050191	processed_pseudogene
GID.2953	1280.55	3.04508	0.00893708	EPSTI1	protein_coding
GID.18678	2056.87	4.74504	0.00236941	ETV7	protein_coding
GID.21881	656.435	4.67274	0.00016965	EXOC3L4	protein_coding
GID.17523	2575.79	4.14643	0.0044297	FAM167B	protein_coding
GID.4187	1090.76	3.28106	0.00755091	FBXO39	protein_coding
GID.9176	2211.22	3.14748	0.00290167	FOXS1	protein_coding
ENSSSCG00000028922	9.93762	6.85335	0.0462831	GABRA2	protein_coding
ENSSSCG00000035276	10.9401	-6.83948	0.0329763	GAPT	protein_coding
ENSSSCG00000016449	16.5612	7.58944	0.00298558	GIMAP2	protein_coding
GID.14521	1341.81	1.72001	0.0266194	GJA5	protein_coding
ENSSSCG00000001523	13.213	7.26427	0.0171133	GRM4	protein_coding
GID.13699	2683.27	1.98566	0.0289687	GSDMD	protein_coding
ENSSSCG00000014137	81.8983	-2.50012	0.00442236	HAPLN1	protein_coding
GID.14501	16.6481	4.71374	0.0331872	HIST2H2AC	protein_coding
GID.11849	6579.28	2.76798	1.88175e-07	HNRNPA0	protein_coding
ENSSSCG00000015979	13.9381	7.33997	0.018482	HOXD13	protein_coding
GID.8915	1814.94	5.11478	0.000168777	IDO1	protein_coding
GID.17461	2143.11	2.04297	0.0197433	IFI6	protein_coding
GID.5967	1832.24	3.19716	0.003684	IL10RB	protein_coding
GID.20146	473.131	3.65926	0.00694497	IL15	protein_coding
ENSSSCG00000015886	22.3297	-7.86889	0.000533333	ITGB6	protein_coding
GID.6974	3160.66	-1.47088	0.0317189	KAT6B	protein_coding
GID.19119	4174.16	1.94288	0.0335525	KHNYN	protein_coding
GID.20203	2320.82	-1.55707	0.0328675	KIAA1109	protein_coding
GID.9600	6304.4	-1.28793	0.0137348	KMT2C	protein_coding
GID.14705	19.5281	4.9888	0.0336072	LRRC39	protein_coding
ENSSSCG00000011837	12.7309	-7.05719	0.0218222	MELTF	protein_coding
GID.18865	1396.33	-1.7852	0.0480494	MEX3B	protein_coding
GID.16877	16671.5	-2.1574	0.000459796	MYADM	protein_coding
GID.7806	1082.26	3.11854	0.0188301	MYO7B	protein_coding
GID.10174	12.3382	7.16421	0.0329763	NA	NA
GID.10287	21.7556	7.98309	0.00136132	NA	NA
GID.10568	77.2686	-4.52082	0.000348007	NA	NA
GID.1120	173.144	-4.48281	1.80924e-06	NA	NA
GID.11410	20.6079	-5.2002	0.03963	NA	NA
GID.1148	84.5775	-4.01258	7.39356e-05	NA	NA
GID.11591	231.071	-2.28178	0.00471044	NA	NA
GID.11638	67.6276	-4.88697	0.000362697	NA	NA
GID.1176	593.682	-2.60264	0.0010427	NA	NA
GID.11792	2178.79	-1.61711	0.0412386	NA	NA
GID.12288	20.4967	7.89713	0.00308352	NA	NA
GID.1238	72.7766	-4.31757	0.0074256	NA	NA
GID.12567	173.31	-3.78935	0.0055592	NA	NA
GID.1269	50.7463	-6.11991	3.85696e-05	NA	NA
GID.12995	390.568	-2.60087	0.000202776	NA	NA
GID.13072	137.496	-3.72394	2.27755e-05	NA	NA
GID.13853	75.4497	-4.80403	0.00108512	NA	NA
GID.13909	91.1258	-5.49409	0.000153329	NA	NA
GID.14442	66.6345	-4.46605	0.000418278	NA	NA
GID.14726	9.84021	-6.68615	0.0324424	NA	NA
GID.14740	17.4644	-7.51353	0.0014517	NA	NA
GID.14742	170.55	-3.78378	4.30785e-07	NA	NA
GID.14743	36.0981	-3.74174	0.00790176	NA	NA
GID.14802	110.473	-3.46407	0.00600641	NA	NA
GID.15005	149.412	-4.13465	1.55034e-05	NA	NA
GID.15031	46.6601	-3.45874	0.00163376	NA	NA
GID.15081	4111.97	-3.26567	1.50823e-05	NA	NA
GID.15082	160.025	-3.63217	1.88175e-07	NA	NA
GID.15083	173.998	-2.81151	0.000832482	NA	NA
GID.15318	26.3413	-4.65142	0.00389175	NA	NA
GID.15418	85.6115	-3.26977	0.00933522	NA	NA
GID.1549	221.386	-5.83003	1.55034e-05	NA	NA
GID.15641	352.585	-3.17075	0.00100336	NA	NA
GID.15716	117.099	-4.53646	9.84451e-05	NA	NA
GID.16361	267.91	-3.83292	1.88175e-07	NA	NA
GID.1643	115.607	-6.33251	1.07668e-06	NA	NA
GID.16532	226.793	-2.43283	5.16895e-05	NA	NA
GID.17020	17.9927	7.70957	0.00768917	NA	NA
GID.17189	2134.92	-2.18063	8.97104e-06	NA	NA
GID.17229	121.471	-3.01594	0.00909268	NA	NA
GID.17292	506.115	-1.7117	0.019461	NA	NA
GID.17729	123.39	-2.94181	0.00755091	NA	NA
GID.18020	178.656	-3.9195	0.000310063	NA	NA
GID.18070	494.892	-2.25668	0.00314279	NA	NA
GID.18114	11.4882	-6.9088	0.0310693	NA	NA
GID.18115	44.6182	-4.95372	0.00545947	NA	NA
GID.18320	887.945	-2.34124	0.0158449	NA	NA
GID.18322	242.979	-2.01492	0.000359683	NA	NA
GID.18634	92.4636	3.19855	0.000712208	NA	NA
GID.18686	2203.14	-2.41742	0.0257247	NA	NA
GID.18880	33.8526	-3.30427	0.00722845	NA	NA
GID.18978	122.399	-2.90698	3.68478e-05	NA	NA
GID.18981	9.32932	-6.60877	0.0457396	NA	NA
GID.19023	141.539	-5.26412	1.07668e-06	NA	NA
GID.19299	112.83	-3.62745	0.000359683	NA	NA
GID.19919	18.1216	-4.29264	0.0403308	NA	NA
GID.19989	506.685	-1.72028	0.0154501	NA	NA
GID.20222	34.711	-6.67694	0.00415942	NA	NA
GID.2025	445.836	-2.66281	0.00138833	NA	NA
GID.20423	842.866	-1.58466	0.00339017	NA	NA
GID.20650	187.969	-3.66998	0.00308352	NA	NA
GID.20823	13.9614	-7.19143	0.0238453	NA	NA
GID.2090	19.8806	-7.70073	0.000832482	NA	NA
GID.20994	459.546	-2.70016	0.00147957	NA	NA
GID.21089	11.852	-6.95505	0.0199015	NA	NA
GID.21675	46.434	-4.98493	0.00314279	NA	NA
GID.21856	947.852	-1.75573	0.0289687	NA	NA
GID.21882	741.466	4.06627	0.000491611	NA	NA
GID.22211	69.9086	-3.28457	0.00405438	NA	NA
GID.22233	95.7928	-2.73071	0.00265067	NA	NA
GID.22267	656.837	2.36863	0.00298558	NA	NA
GID.2275	81.5656	-5.54975	5.16895e-05	NA	NA
GID.2314	47.6957	-6.14324	0.00135805	NA	NA
GID.2343	11.9028	-6.96073	0.038486	NA	NA
GID.3464	11.365	-6.89277	0.0374791	NA	NA
GID.3925	12.5701	7.19238	0.0360543	NA	NA
GID.3949	167.204	-2.35214	0.00445625	NA	NA
GID.4157	314.88	-2.29161	5.16895e-05	NA	NA
GID.4188	36.5578	-3.58111	0.00541101	NA	NA
GID.4258	20.4495	-7.74094	0.000697213	NA	NA
GID.4271	10.7798	-6.81882	0.0292528	NA	NA
GID.4358	90.352	-3.05941	0.0014517	NA	NA
GID.4394	221.963	-2.40756	0.000213385	NA	NA
GID.4454	12.9399	-7.08041	0.0154501	NA	NA
GID.4486	1279.31	-2.08777	0.000892696	NA	NA
GID.4693	90.5816	7.23146	4.20356e-05	NA	NA
GID.4836	135.718	-2.89588	0.00599293	NA	NA
GID.4932	521.497	-2.50824	1.80924e-06	NA	NA
GID.5245	19.9286	-4.43713	0.0281461	NA	NA
GID.5441	202.217	-6.68642	4.25607e-09	NA	NA
GID.5598	204.541	-6.01091	1.71726e-14	NA	NA
GID.5702	70.9789	-3.51095	0.000435761	NA	NA
GID.5800	102.853	-4.72268	0.00136132	NA	NA
GID.6437	187.425	-4.41465	0.000185238	NA	NA
GID.6473	302.501	-3.56334	1.28104e-07	NA	NA
GID.6949	122.915	-5.22119	2.73839e-05	NA	NA
GID.7028	86.0482	-4.05116	0.00655396	NA	NA
GID.7053	425.367	-2.85824	0.00246322	NA	NA
GID.707	285.498	-2.8485	0.00179897	NA	NA
GID.7603	107.444	-4.99698	1.73906e-05	NA	NA
GID.8122	64.8596	4.54512	0.00655396	NA	NA
GID.860	95.55	-2.50982	0.00179897	NA	NA
GID.8709	13.7556	-7.16894	0.00655396	NA	NA
GID.8815	126.701	-3.21483	0.00167728	NA	NA
GID.9402	277.388	-3.25043	0.00722845	NA	NA
GID.960	991.926	-3.96748	0.00459126	NA	NA
GID.961	72.1553	-6.39812	0.00043372	NA	NA
GID.9701	185.1	-4.30211	3.23872e-05	NA	NA
GID.9737	539.835	-1.68968	0.0123646	NA	NA
GID.9831	55.282	-4.77196	0.00445196	NA	NA
GID.9836	13.119	-7.10118	0.0425759	NA	NA
GID.9994	80.2753	-2.9899	0.00582026	NA	NA
GID.18309	1644.09	-1.78023	0.027549	NEDD9	protein_coding
GID.21570	7948.88	-1.65531	0.00652791	NIBAN1	protein_coding
GID.15826	3432.33	1.34416	0.0283106	NT5DC3	protein_coding
GID.2308	1007.2	1.71567	0.00205866	NTRK2	protein_coding
GID.5292	2727.53	2.73859	0.022404	PAQR9	protein_coding
GID.2985	358.347	-2.61472	0.00194315	PCDH9	protein_coding
ENSSSCG00000037684	11.6685	7.08471	0.0276629	PDYN	protein_coding
GID.490	27.3412	-5.32533	0.00847969	PPIL6	protein_coding
GID.18581	2248.22	3.13512	0.00577629	PSMB8	protein_coding
GID.18582	1882.12	3.65639	0.0055592	PSMB9	protein_coding
GID.7150	211.82	-2.23895	0.00236941	RBP4	protein_coding
GID.1531	911.995	-1.50086	0.0117494	RORB	protein_coding
GID.597	2470.39	-1.81253	0.0300631	SETBP1	protein_coding
GID.4260	300.488	5.59554	0.0021929	SLC2A4	protein_coding
GID.1993	98.4846	4.90128	0.000892696	SLC2A6	protein_coding
GID.3958	197.335	5.11092	0.00190267	SLFN11	protein_coding
GID.22499	4662.07	3.03461	0.0171133	STARD8	protein_coding
GID.3651	3566.19	2.97148	0.0143435	STAT5A	protein_coding
ENSSSCG00000017062	27.8001	8.33652	0.000967031	TIMD4	protein_coding
GID.10524	3915.23	2.27359	0.0241835	TIMM10	protein_coding
GID.18006	3288.21	1.90086	0.0188065	TMEM61	protein_coding
GID.18511	691.152	2.81226	0.00468928	TNF	protein_coding
GID.4037	7462.93	2.60553	0.0252145	TNFAIP1	protein_coding
GID.21876	31585.6	4.93074	3.57279e-05	TNFAIP2	protein_coding
GID.3114	2742.7	3.62267	0.00651152	TNFSF13B	protein_coding
GID.1789	870.873	1.77196	0.000533333	TRAF1	protein_coding
GID.18108	46.1823	-6.04903	0.000294868	TSPAN1	protein_coding
GID.19553	169.236	-10.7902	2.71118e-10	UABP-2	protein_coding
GID.18471	8167.05	4.47353	0.00016965	UBD	protein_coding
GID.15720	1948.84	2.90446	0.0197433	USP18	protein_coding
GID.14695	24264.8	4.6903	0.000200193	VCAM1	protein_coding
GID.19604	22246.6	3.69561	0.00308352	WARS	protein_coding
GID.22612	1100.73	-1.87133	0.000130206	ZNF711	protein_coding
