# Supplementary material for: Effect of the Electromagnetic Field (EMF) Radiation on Transcriptomic Profile of Pig Myometrium during the Peri-Implantation Period—An In Vitro Study
Source: Int J Mol Sci. 2021 Jul 7;22(14):7322. doi: 10.3390/ijms22147322 (PMC8305477; doi:10.3390/ijms22147322)
Supplement: Supplementary file 1 [file ijms-22-07322-s001.zip › Supplementry files/Table S2.xlsx]

## Sheet: gProfiler_myometrium
Article title: Effect of the Electromagnetic Field (EMF) Radiation on Transcriptomic Profile of Pig Myometrium during the Peri-Implantation Period—An In Vitro Study
Authors: Ewa Monika Drzewiecka 1, Wiktoria Kozlowska 1, Lukasz Paukszto 2, Agata Zmijewska 1, Pawel Jozef Wydorski 1, Jan Pawel Jastrzebski 2, and Anita Franczak 1,*
1Department of Animal Anatomy and Physiology, Faculty of Biology and Biotechnology, University of Warmia and Mazury in Olsztyn, Oczapowskiego 1A, 10-719 Olsztyn, Poland; ewa.drzewiecka@uwm.edu.pl (E.M.D.), kozlowskawiktoria@outlook.com (W.K.), agata.zmijewska@uwm.edu.pl (A.Z.), pawel.wydorski@uwm.edu.pl (P.J.W.), anitaf@uwm.edu.pl (A.F.)
2Department of Plant Physiology, Genetics and Biotechnology, Faculty of Biology and Biotechnology, University of Warmia and Mazury in Olsztyn, Oczapowskiego Str. 1A, 10-719 Olsztyn, Poland;
*Correspondence: anitaf@uwm.edu.pl (A.F.); Tel.: +48 89 523-32-01
Table S2. A full list of evaluated GO terms, KEGG and REACTOME pathways to which were assigned differentially expressed transcription active regions in response to EMF (50 Hz, 8 mT, 2 h) in vitro treatment in the myometrium of the pig during the peri-implantation period
source	term_name	term_id	adjusted_p_value	negative_log10_of_adjusted_p_value	term_size	query_size	intersection_size	intersections
GO:BP	defense response	GO:0006952	0.00002344438413677965	4.629961171306928	831	76	19	BST2,CCL3L1,CHI3L1,CIITA,DDIT4,GSDMD,HNRNPA0,IDO1,IFI6,IL10RB,IL15,ITGB6,SLFN11,STAT5A,TNF,UBD,ENSSSCG00000006380,ENSSSCG00000030801,ENSSSCG00000016254
GO:BP	immune response	GO:0006955	0.0031852702186542744	2.4968537189039828	919	76	17	BST2,C2,CCL3L1,CD38,GAPT,IDO1,IFI6,IL10RB,IL15,TNF,TNFAIP1,TNFSF13B,UBD,ENSSSCG00000006380,ENSSSCG00000030801,ENSSSCG00000024914,ENSSSCG00000016254
GO:BP	immune system process	GO:0002376	0.005703042047974045	2.2438934263921375	1548	76	22	BST2,C2,CCL3L1,CD38,DDIT4,GAPT,IDO1,IFI6,IL10RB,IL15,PSMB8,PSMB9,SLFN11,TNF,TNFAIP1,TNFSF13B,UBD,VCAM1,ENSSSCG00000006380,ENSSSCG00000030801,ENSSSCG00000024914,ENSSSCG00000016254
GO:BP	positive regulation of biological process	GO:0048518	0.009437770426041985	2.02513059108671	4176	76	39	BPTF,C2,CCL3L1,CD38,CDC7,CHI3L1,CIITA,EDIL3,EGR2,ELOVL6,FOXS1,GRM4,GSDMD,HNRNPA0,HOXD13,IDO1,IL15,KAT6B,KMT2C,MELTF,MYADM,NIBAN1,NTRK2,PAQR9,RBP4,RORB,SLFN11,STAT5A,TNF,TNFSF13B,TRAF1,TSPAN1,UBD,VCAM1,WARS,ENSSSCG00000006380,ENSSSCG00000024914,ENSSSCG00000016254,ENSSSCG00000033190
GO:BP	defense response to other organism	GO:0098542	0.015461210039798225	1.8107565199233475	520	76	12	BST2,CCL3L1,DDIT4,GSDMD,IFI6,IL10RB,IL15,SLFN11,TNF,UBD,ENSSSCG00000030801,ENSSSCG00000016254
GO:BP	secretion by cell	GO:0032940	0.017106824946529414	1.7668305887147657	619	76	13	CCL3L1,CHI3L1,EXOC3L4,GJA5,GSDMD,ITGB6,NTRK2,RBP4,TNF,TNFAIP2,TNFSF13B,ENSSSCG00000006380,ENSSSCG00000033190
GO:BP	immune effector process	GO:0002252	0.0175096188187713	1.7567233083258147	438	76	11	BST2,C2,CCL3L1,DDIT4,GAPT,IFI6,IL15,SLFN11,TNF,ENSSSCG00000006380,ENSSSCG00000024914
GO:BP	peptide secretion	GO:0002790	0.018160684956297413	1.7408677754663415	357	76	10	CCL3L1,CHI3L1,GJA5,GSDMD,ITGB6,RBP4,TNF,TNFSF13B,ENSSSCG00000006380,ENSSSCG00000033190
GO:BP	response to other organism	GO:0051707	0.020710132468959617	1.6838171232043653	730	76	14	BST2,CCL3L1,DDIT4,GSDMD,HNRNPA0,IDO1,IFI6,IL10RB,IL15,SLFN11,TNF,UBD,ENSSSCG00000030801,ENSSSCG00000016254
GO:BP	response to external biotic stimulus	GO:0043207	0.02169456662389253	1.6636490210236812	733	76	14	BST2,CCL3L1,DDIT4,GSDMD,HNRNPA0,IDO1,IFI6,IL10RB,IL15,SLFN11,TNF,UBD,ENSSSCG00000030801,ENSSSCG00000016254
GO:BP	export from cell	GO:0140352	0.025696623178163416	1.5901239440401171	643	76	13	CCL3L1,CHI3L1,EXOC3L4,GJA5,GSDMD,ITGB6,NTRK2,RBP4,TNF,TNFAIP2,TNFSF13B,ENSSSCG00000006380,ENSSSCG00000033190
GO:BP	response to biotic stimulus	GO:0009607	0.027680534899551905	1.5578255218135737	749	76	14	BST2,CCL3L1,DDIT4,GSDMD,HNRNPA0,IDO1,IFI6,IL10RB,IL15,SLFN11,TNF,UBD,ENSSSCG00000030801,ENSSSCG00000016254
GO:CC	extracellular region	GO:0005576	0.009251891504629992	2.0337694687696395	1463	76	19	C2,CCL3L1,CDC7,CHI3L1,GSDMD,HAPLN1,IL15,MELTF,PAQR9,PDYN,RBP4,TNF,UABP-2,VCAM1,ENSSSCG00000030801,ENSSSCG00000000148,ENSSSCG00000024914,ENSSSCG00000016254,ENSSSCG00000033190
KEGG	Rheumatoid arthritis	KEGG:05323	0.0025090688431046978	2.6004874224756187	80	35	5	CCL3L1,IL15,TNF,TNFSF13B,ENSSSCG00000016254
KEGG	TNF signaling pathway	KEGG:04668	0.008835243157774076	2.053781493624524	104	35	5	IL15,TNF,TRAF1,VCAM1,ENSSSCG00000016254
KEGG	African trypanosomiasis	KEGG:05143	0.03556479600406204	1.4489796780265627	33	35	3	IDO1,TNF,VCAM1
REAC	Regulation of IFNA signaling	REAC:R-SSC-912694	0.005030993232569516	2.2983462668642125	2	36	2	IL10RB,USP18
REAC	Interferon alpha/beta signaling	REAC:R-SSC-909733	0.03000607786831512	1.5227907680362387	4	36	2	IL10RB,USP18
