# Supplementary material for: Effect of the Electromagnetic Field (EMF) Radiation on Transcriptomic Profile of Pig Myometrium during the Peri-Implantation Period—An In Vitro Study
Source: Int J Mol Sci. 2021 Jul 7;22(14):7322. doi: 10.3390/ijms22147322 (PMC8305477; doi:10.3390/ijms22147322)
Supplement: Supplementary file 1 [file ijms-22-07322-s001.zip › Supplementry files/Table S3.xlsx]

## Sheet: Arkusz1
Article title: Effect of the Electromagnetic Field (EMF) Radiation on Transcriptomic Profile of Pig Myometrium during the Peri-Implantation Period—An In Vitro Study
Authors: Ewa Monika Drzewiecka 1, Wiktoria Kozlowska 1, Lukasz Paukszto 2, Agata Zmijewska 1, Pawel Jozef Wydorski 1, Jan Pawel Jastrzebski 2, and Anita Franczak 1,*
1Department of Animal Anatomy and Physiology, Faculty of Biology and Biotechnology, University of Warmia and Mazury in Olsztyn, Oczapowskiego 1A, 10-719 Olsztyn, Poland; ewa.drzewiecka@uwm.edu.pl (E.M.D.), kozlowskawiktoria@outlook.com (W.K.), agata.zmijewska@uwm.edu.pl (A.Z.), pawel.wydorski@uwm.edu.pl (P.J.W.), anitaf@uwm.edu.pl (A.F.)
2Department of Plant Physiology, Genetics and Biotechnology, Faculty of Biology and Biotechnology, University of Warmia and Mazury in Olsztyn, Oczapowskiego Str. 1A, 10-719 Olsztyn, Poland;
*Correspondence: anitaf@uwm.edu.pl (A.F.); Tel.: +48 89 523-32-01
Table S3. The predicted RNA editing sites in ELF-EMF treated (50 Hz, 8 mT, 2 h) myometrial tissue of the pig during the peri-implantation period
chromosome: position	Variant quality	FDR	CTR alternative allele fraction	EMF alternative allele fraction	Alternative allele fraction differentiation	RNA editing substitution	Consequence of substitution	ENSEMBL / gene_name
1:1193602	2988.15	0	0.003,0.0,0.002	0.005,0.0,0.519	-0.173	C>T	3_prime_UTR_variant	SMOC2
1:17341812	1772.03	2.29016e-06	0.575,0.649,0.516	0.0,0.667,0.0	0.358	A>G	synonymous_variant	SASH1
1:33769090	7257.03	0	0.01,0.042,0.376	0.382,0.469,0.394	-0.272	C>T	synonymous_variant	ENSSSCG00000004207
1:95750749	4269.54	0	0.43,0.312,0.359	0.0,0.0,0.0	0.367	C>T	synonymous_variant	ATP5F1A
1:95750831	56.1	0.000363516	0.273,0.294,0.357	0.0,0.0,0.0	0.308	A>G	5_prime_UTR_variant	ATP5F1A
1:243173375	644.54	2.9317e-10	0.435,0.273,0.314	0.0,0.0,0.0	0.34	A>G	3_prime_UTR_variant	PGAP4
2:857309	7019.03	4.88232e-13	0.0,0.507,0.0	0.46,0.401,0.56	-0.305	A>G	synonymous_variant	TOLLIP
2:4119639	2411.03	1.53869e-15	0.698,0.5,0.581	0.0,0.548,0.0	0.41	A>G	upstream_gene_variant	MRGPRF
2:5882794	667.54	6.5164e-07	0.457,0.346,0.27	0.0,0.0,0.0	0.358	A>G	3_prime_UTR_variant	ENSSSCG00000021891
2:5882867	306.54	1.46333e-05	0.421,0.364,0.24	0.0,0.0,0.0	0.342	C>T	3_prime_UTR_variant	ENSSSCG00000021891
2:5882966	801.54	1.74939e-11	0.5,0.292,0.524	0.0,0.0,0.0	0.438	C>T	3_prime_UTR_variant	ENSSSCG00000021891
2:5887237	596.54	3.02087e-08	0.441,0.323,0.273	0.0,0.0,0.0	0.345	A>G	downstream_gene_variant	ENSSSCG00000021891
2:5934739	461.54	4.29865e-08	0.625,0.3,0.545	0.0,0.0,0.0	0.49	C>T	synonymous_variant	DPP3
2:6109659	5566.76	0	0.484,0.475,0.006	0.0,0.0,0.006	0.32	C>T	3_prime_UTR_variant	RAB1B
2:60344138	2460.54	7.47246e-10	0.58,0.484,0.023	0.41,0.0,0.0	0.225	C>T	3_prime_UTR_variant	PLVAP
2:80458883	5147	5.46473e-06	0.564,0.548,0.398	0.644,0.415,0.008	0.148	C>T	splice_region_variant,intron_variant	PDLIM7
2:88755494	3261.76	0	0.002,0.275,0.391	0.0,0.0,0.0	0.223	A>G	synonymous_variant	THBS4
2:150033880	1621.03	0.000353944	0.458,0.261,0.682	0.0,0.0,0.5	0.3	A>G	missense_variant	ADRB2
2:151524820	2665.54	0.000131766	0.525,0.575,0.0	0.413,0.0,0.022	0.222	C>T	downstream_gene_variant	NDST1
2:151762868	2000.03	4.30356e-11	0.0,0.136,0.0	0.422,0.659,0.473	-0.472	A>G	5_prime_UTR_variant	DCTN4
2:151763066	3873	0.000380992	0.333,0.438,0.0	0.575,0.652,0.528	-0.328	C>T	intron_variant	DCTN4
3:4847395	1586.03	4.31432e-06	0.0,0.0,0.526	0.444,0.448,0.381	-0.249	A>G	synonymous_variant	ENSSSCG00000032626
3:8030639	1459.54	0	0.5,0.564,0.345	0.0,0.0,0.0	0.47	A>G	upstream_gene_variant	MBLAC1
3:8030643	1427.54	0	0.5,0.552,0.34	0.0,0.0,0.0	0.464	C>T	upstream_gene_variant	MBLAC1
3:8030674	1387.55	4.50082e-15	0.457,0.545,0.386	0.0,0.0,0.0	0.463	A>G	upstream_gene_variant	MBLAC1
3:8030730	1089.54	6.99499e-12	0.4,0.364,0.5	0.0,0.0,0.0	0.421	C>T	upstream_gene_variant	MBLAC1
3:8391174	821.18	8.75045e-06	0.643,0.417,0.375	0.0,0.0,0.143	0.431	A>G	3_prime_UTR_variant	TSC22D4
3:11235049	2496.76	0	0.0,0.017,0.006	0.625,0.0,0.533	-0.378	C>T	synonymous_variant	ELN
3:18269803	2449.15	6.83101e-10	0.008,0.074,0.0	0.537,0.0,0.007	-0.154	C>T	downstream_gene_variant	TBX6
3:31941066	447.03	7.17485e-05	0.0,0.389,0.0	0.6,0.6,0.6	-0.47	A>G	synonymous_variant	CLEC16A
3:32172492	1725.54	0	0.477,0.27,0.389	0.0,0.0,0.0	0.379	A>G	downstream_gene_variant	CIITA
3:40638310	5983.76	0	0.002,0.044,0.0	0.509,0.0,0.486	-0.317	C>T	downstream_gene_variant	ENSSSCG00000035337
3:69111737	1707.76	0	0.004,0.425,0.45	0.0,0.0,0.0	0.293	C>T	synonymous_variant	ACTG2
3:86607330	6905.54	0	0.424,0.444,0.518	0.0,0.0,0.0	0.462	C>T	synonymous_variant	SPTBN1
3:86616850	7507	0	0.439,0.431,0.515	0.342,0.0,0.342	0.233	A>G	synonymous_variant	SPTBN1
3:109079439	7029.03	5.63481e-05	0.516,0.467,0.504	0.02,0.0,0.516	0.317	C>T	intron_variant	ENSSSCG00000047344
3:109079519	6699.03	5.36393e-07	0.549,0.481,0.563	0.027,0.0,0.546	0.34	A>G	intron_variant	ENSSSCG00000047344
3:109079573	5801.03	3.69048e-06	0.589,0.424,0.492	0.006,0.0,0.495	0.335	C>T	intron_variant	ENSSSCG00000047344
3:109079833	6338.03	1.4547e-08	0.374,0.434,0.554	0.006,0.0,0.479	0.292	C>T	intron_variant	ENSSSCG00000047344
3:109080257	4251.03	7.27264e-05	0.578,0.333,0.61	0.0,0.0,0.503	0.339	C>T	intron_variant	ENSSSCG00000047344
3:127473203	14651.3	0.00023828	0.645,0.691,0.61	0.465,0.493,0.533	0.152	C>T	3_prime_UTR_variant	KIDINS220
4:1454700	4791.54	0	0.0,0.036,0.0	0.503,0.304,0.3	-0.357	C>T	3_prime_UTR_variant	LYNX1
4:84112429	1279.03	0.000853903	0.564,0.0,0.0	0.688,0.407,0.667	-0.399	A>G	missense_variant	ILDR2
4:99170717	3246.61	6.57687e-05	0.0,0.087,0.0	0.446,0.476,0.002	-0.279	C>T	upstream_gene_variant	BOLA1
4:126680377	4374.54	0.000134532	0.486,0.579,0.0	0.01,0.0,0.539	0.172	C>T	3_prime_UTR_variant	ZNF326
5:5690943	4468.54	0	0.254,0.237,0.307	0.0,0.0,0.0	0.266	C>T	3_prime_UTR_variant	SCUBE1
5:5690945	4423.54	0	0.249,0.237,0.301	0.0,0.0,0.0	0.262	C>T	3_prime_UTR_variant	SCUBE1
5:29104880	5388.76	0	0.46,0.439,0.006	0.0,0.0,0.0	0.302	C>T	synonymous_variant	RASSF3
5:29107504	4635.76	0	0.421,0.404,0.002	0.0,0.0,0.0	0.276	A>G	synonymous_variant	RASSF3
5:56974212	469.17	0.000609099	0.0,0.067,0.04	0.667,0.0,0.045	-0.202	C>T	missense_variant	EPS8
5:64633000	3631.54	0	0.54,0.427,0.571	0.0,0.0,0.0	0.513	A>G	synonymous_variant	VWF
5:96338433	217.67	6.77074e-05	0.429,0.375,0.462	0.0,0.0,0.0	0.422	C>T	synonymous_variant	RASSF9
5:96338450	328.69	3.58098e-06	0.5,0.545,0.538	0.0,0.0,0.0	0.528	A>G	missense_variant	RASSF9
6:13770965	928.54	2.70596e-10	0.375,0.395,0.4	0.0,0.0,0.0	0.39	C>T	synonymous_variant	ENSSSCG00000002729
6:27126533	1425.54	0	0.458,0.35,0.463	0.0,0.0,0.0	0.424	C>T	synonymous_variant	CDH5
6:27127783	1717.54	0	0.6,0.346,0.6	0.0,0.0,0.0	0.515	C>T	synonymous_variant	CDH5
6:27316527	429.76	5.42184e-05	0.467,0.27,0.014	0.0,0.0,0.0	0.25	A>G	3_prime_UTR_variant	CMTM3
6:27316655	1290.76	1.59066e-14	0.516,0.4,0.011	0.0,0.0,0.0	0.309	A>G	3_prime_UTR_variant	CMTM3
6:48079170	3795	0	0.382,0.451,0.51	0.344,0.265,0.002	0.244	A>G	missense_variant	PLEKHG2
6:51501230	1118.9	4.07005e-07	0.596,0.522,0.1	0.0,0.0,0.0	0.406	C>T	downstream_gene_variant	ZNF296
6:52114079	830.54	3.28588e-11	0.0,0.044,0.0	0.424,0.5,0.2	-0.36	C>T	upstream_gene_variant	DMPK
6:59779324	2095.15	3.2924e-11	0.003,0.043,0.0	0.532,0.0,0.008	-0.165	C>T	5_prime_UTR_variant	U2AF2
6:69697399	2147.55	0	0.64,0.583,0.625	0.0,0.0,0.0	0.616	C>T	intron_variant	H6PD
6:159593706	3711	0.000245246	0.5,0.03,0.543	0.68,0.5,0.636	-0.248	C>T	synonymous_variant	GPX7
7:22636592	1959.76	3.02883e-15	0.0,0.042,0.0	0.458,0.383,0.01	-0.269	C>T	3_prime_UTR_variant	PPP1R11
7:23637838	315.56	2.85335e-06	0.121,0.192,0.218	0.0,0.0,0.0	0.177	A>G	missense_variant	ENSSSCG00000001398
7:80663286	4214.54	0	0.53,0.48,0.326	0.0,0.0,0.0	0.445	C>T	synonymous_variant	RYR3
7:80908363	1236.72	4.95448e-08	0.489,0.526,0.54	0.0,0.0,0.0	0.519	C>T	synonymous_variant	RYR3
7:80926297	985.01	5.49952e-07	0.606,0.345,0.37	0.0,0.0,0.0	0.44	C>T	synonymous_variant	RYR3
7:80926387	1370.61	1.11034e-08	0.509,0.583,0.318	0.0,0.0,0.0	0.47	C>T	synonymous_variant	RYR3
8:38886	834.03	0.000593558	0.364,0.0,0.0	0.545,0.421,0.364	-0.322	C>T	synonymous_variant	PIGG
8:3200270	6499	1.53869e-15	0.496,0.382,0.563	0.0,0.461,0.451	0.176	C>T	3_prime_UTR_variant	AFAP1
8:4363437	5648.03	1.56044e-12	0.436,0.081,0.0	0.486,0.463,0.491	-0.308	A>G	3_prime_UTR_variant	WFS1
8:84575337	1643	2.7353e-07	0.0,0.182,0.444	0.628,0.667,0.548	-0.406	A>G	synonymous_variant	USP38
8:89322526	3446	0.000593861	0.522,0.433,0.0	0.611,0.509,0.583	-0.25	C>T	synonymous_variant	PCDH18
8:125217407	402.55	0.00022283	0.0,0.026,0.5	0.667,0.0,0.419	-0.187	A>G	intron_variant	PDLIM5
8:131729934	2911.54	6.18035e-11	0.011,0.329,0.445	0.0,0.466,0.0	0.107	C>T	3_prime_UTR_variant	AFF1
9:356617	2374	0.000559429	0.259,0.247,0.0	0.455,0.113,0.477	-0.18	C>T	3_prime_UTR_variant	DENND5A
9:32811798	2482	0.000148213	0.554,0.462,0.0	0.077,0.0,0.375	0.188	C>T	upstream_gene_variant	YAP1
9:65058149	3633	1.53869e-15	0.087,0.076,0.231	0.348,0.336,0.191	-0.16	A>G	intron_variant	PPP1R15B
9:139473430	2481.54	0	0.357,0.391,0.473	0.0,0.0,0.0	0.407	C>T	3_prime_UTR_variant	EGFR
10:14623160	3399	0.000157025	0.643,0.66,0.563	0.293,0.48,0.0	0.364	A>G	missense_variant	COQ8A
10:57234395	2402.54	2.68239e-06	0.533,0.33,0.018	0.0,0.0,0.361	0.174	A>G	synonymous_variant	PARD3
10:57234449	3085.54	5.21725e-05	0.541,0.435,0.019	0.043,0.0,0.488	0.155	A>G	synonymous_variant	PARD3
11:1321463	2373.25	0	0.0,0.077,0.0	0.576,0.48,0.59	-0.523	C>T	upstream_gene_variant	SKA3
11:3257458	1383.76	2.27651e-12	0.0,0.043,0.0	0.416,0.39,0.015	-0.259	A>G	3_prime_UTR_variant	NUP58
11:3258202	1568.76	1.01123e-13	0.0,0.024,0.0	0.33,0.436,0.02	-0.254	A>G	3_prime_UTR_variant	NUP58
12:989983	3490	8.26599e-06	0.492,0.605,0.543	0.462,0.366,0.022	0.264	C>T	missense_variant	LRRC45
12:6259298	4064	8.67078e-05	0.356,0.424,0.0	0.561,0.355,0.559	-0.232	C>T	missense_variant	MRPL58
12:20013661	1509.55	0	0.0,0.037,0.0	0.464,0.667,0.556	-0.55	C>T	3_prime_UTR_variant	ENSSSCG00000037487
12:20083132	10087	2.01214e-14	0.018,0.069,0.564	0.48,0.467,0.483	-0.26	A>G	3_prime_UTR_variant	VPS25
12:20083217	8938.04	0	0.006,0.089,0.522	0.53,0.472,0.517	-0.301	A>G	3_prime_UTR_variant	VPS25
12:20383262	948.54	7.98695e-06	0.0,0.035,0.481	0.571,0.538,0.0	-0.198	C>T	intron_variant	CAVIN1
12:23224425	1245.76	2.23832e-10	0.0,0.037,0.038	0.426,0.0,0.311	-0.22	A>G	3_prime_UTR_variant	LASP1
12:23224567	1097.76	1.91766e-09	0.0,0.035,0.032	0.328,0.0,0.359	-0.207	C>T	3_prime_UTR_variant	LASP1
12:23224753	1517.76	4.50082e-15	0.0,0.035,0.032	0.5,0.0,0.374	-0.269	A>G	3_prime_UTR_variant	LASP1
12:23384060	1217.76	0	0.458,0.486,0.029	0.0,0.031,0.0	0.314	C>T	upstream_gene_variant	CISD3
12:25718541	6304.03	0	0.346,0.365,0.302	0.017,0.003,0.338	0.219	C>T	3_prime_UTR_variant	NGFR
12:33397467	1303.6	6.84959e-05	0.46,0.431,0.083	0.0,0.314,0.0	0.22	C>T	synonymous_variant	AKAP1
12:34124020	2264.54	0	0.525,0.341,0.442	0.0,0.024,0.0	0.428	C>T	missense_variant	MRPS23
12:34153253	2377.54	0	0.423,0.671,0.348	0.0,0.0,0.0	0.481	C>T	synonymous_variant	CUEDC1
12:49923308	2142.15	0	0.0,0.032,0.0	0.587,0.016,0.028	-0.2	A>G	upstream_gene_variant	NCBP3
12:49957138	2456.15	2.73785e-09	0.007,0.041,0.0	0.493,0.0,0.003	-0.15	C>T	3_prime_UTR_variant	P2RX1
12:50042479	2135	0.000712111	0.651,0.317,0.533	0.0,0.333,0.419	0.25	A>G	downstream_gene_variant	ZZEF1
12:51544443	1525.57	2.0818e-13	0.508,0.396,0.4	0.0,0.0,0.0	0.435	C>T	missense_variant	DHX33
12:51546854	1356.54	0	0.483,0.481,0.462	0.0,0.0,0.0	0.475	C>T	downstream_gene_variant	DHX33
12:57029028	4705.76	0	0.55,0.514,0.014	0.0,0.0,0.0	0.359	C>T	synonymous_variant	MYOCD
12:58680380	5680.76	0	0.539,0.449,0.001	0.0,0.0,0.0	0.33	A>G	3_prime_UTR_variant	PMP22
12:60589783	2158.54	0	0.0,0.068,0.0	0.469,0.462,0.46	-0.441	A>G	intron_variant	DRG2
12:61074767	4800.54	2.26293e-08	0.0,0.381,0.0	0.422,0.41,0.013	-0.155	C>T	downstream_gene_variant	MPRIP
12:61076129	1444.41	5.5449e-07	0.0,0.26,0.0	0.391,0.299,0.1	-0.177	A>G	downstream_gene_variant	MPRIP
12:61076242	2645.54	2.38108e-07	0.0,0.357,0.005	0.448,0.33,0.036	-0.151	C>T	downstream_gene_variant	MPRIP
12:61084203	8817.54	5.355e-11	0.001,0.539,0.001	0.498,0.477,0.006	-0.146	C>T	synonymous_variant	MPRIP
13:28904309	229.45	1.04012e-05	0.5,0.538,0.6	0.0,0.0,0.0	0.546	C>T	intron_variant	SLC6A20
13:31719096	6968.54	0	0.554,0.441,0.483	0.0,0.0,0.0	0.493	C>T	synonymous_variant	QARS1
13:54300787	488.56	2.80518e-05	0.113,0.169,0.514	0.0,0.067,0.0	0.243	A>G	3_prime_UTR_variant	GXYLT2
13:54300789	315.37	0.000436983	0.145,0.085,0.417	0.019,0.0,0.0	0.209	A>G	3_prime_UTR_variant	GXYLT2
13:136727355	9049.54	0	0.016,0.515,0.53	0.515,0.006,0.003	0.179	A>G	missense_variant	MYLK
13:167790497	2459.05	1.19343e-05	0.0,0.286,0.0	0.492,0.6,0.571	-0.459	A>G	3_prime_UTR_variant	C3orf38
13:197048834	5198.03	2.78957e-09	0.436,0.544,0.45	0.562,0.0,0.0	0.289	C>T	3_prime_UTR_variant	TMEM50B
13:197064511	1557.76	0	0.537,0.547,0.011	0.0,0.0,0.0	0.365	A>G	synonymous_variant	TMEM50B
14:7436244	6420.54	4.68161e-09	0.423,0.0,0.0	0.01,0.415,0.322	-0.108	A>G	3_prime_UTR_variant	LOXL2
14:7436458	5189.54	6.10931e-14	0.333,0.002,0.0	0.0,0.339,0.36	-0.121	A>G	3_prime_UTR_variant	LOXL2
14:7499681	4700.54	1.06368e-13	0.322,0.003,0.0	0.0,0.396,0.32	-0.131	A>G	missense_variant	LOXL2
14:15888390	279.05	0.000574601	0.357,0.273,0.5	0.0,0.2,0.0	0.31	A>G	missense_variant	CEP44
14:40234180	242.55	0.00065628	0.286,0.333,0.313	0.0,0.0,0.0	0.311	C>T	intron_variant	PXN
14:40238586	6254	0	0.446,0.423,0.458	0.379,0.0,0.302	0.215	C>T	missense_variant	PXN
14:73348639	1538.78	5.3092e-06	0.086,0.057,0.493	0.054,0.113,0.067	0.134	A>G	downstream_gene_variant	NODAL
14:81699059	566.15	0.000301436	0.024,0.014,0.024	0.463,0.049,0.0	-0.15	C>T	3_prime_UTR_variant	ZCCHC24
14:81864955	2291.15	7.36312e-08	0.0,0.016,0.002	0.516,0.0,0.016	-0.171	C>T	missense_variant	ANXA11
15:101373451	3750.76	0	0.551,0.392,0.02	0.0,0.0,0.0	0.321	C>T	upstream_gene_variant	HSPE1
15:110910536	5202.34	0.000906537	0.239,0.197,0.209	0.418,0.441,0.281	-0.165	A>G	3_prime_UTR_variant	CCNYL1
15:118705588	704.6	4.45338e-07	0.0,0.065,0.0	0.481,0.407,0.333	-0.386	C>T	3_prime_UTR_variant	ENSSSCG00000036716
15:119948738	5982.76	0	0.0,0.03,0.0	0.444,0.001,0.508	-0.307	C>T	downstream_gene_variant	TNS1
15:119950461	12386	0	0.0,0.535,0.001	0.566,0.48,0.502	-0.338	C>T	downstream_gene_variant	TNS1
15:120456642	2503.03	4.44579e-11	0.0,0.385,0.0	0.408,0.477,0.383	-0.295	C>T	downstream_gene_variant	MIR26B
15:133691805	2332.54	0	0.51,0.493,0.618	0.0,0.0,0.0	0.541	A>G	3_prime_UTR_variant	ATG16L1
15:133691878	2464.03	4.29324e-12	0.523,0.448,0.681	0.282,0.0,0.019	0.45	A>G	intron_variant	ATG16L1
15:133692064	2034.03	0.000124257	0.469,0.537,0.486	0.455,0.0,0.0	0.346	A>G	intron_variant	ATG16L1
15:133692080	1502.54	0	0.509,0.429,0.488	0.0,0.0,0.0	0.475	A>G	intron_variant	ATG16L1
15:133692246	2818.03	0.000139599	0.667,0.564,0.444	0.554,0.0,0.03	0.364	A>G	3_prime_UTR_variant	ATG16L1
16:45561445	10511	5.22716e-09	0.369,0.398,0.0	0.381,0.388,0.426	-0.143	C>T	downstream_gene_variant	MAST4
16:55212817	1988.76	0	0.0,0.05,0.0	0.614,0.433,0.013	-0.336	A>G	synonymous_variant	SLIT3
16:76216456	859.03	2.83204e-06	0.0,0.023,0.32	0.444,0.45,0.5	-0.351	A>G	5_prime_UTR_variant	ENSSSCG00000031547
17:10624677	862.76	2.71748e-08	0.0,0.053,0.0	0.548,0.021,0.382	-0.3	C>T	missense_variant	GOLGA7
17:30941853	9523	0	0.543,0.495,0.627	0.686,0.0,0.643	0.112	A>G	synonymous_variant	PYGB
17:61700638	5436.76	0	0.571,0.548,0.011	0.0,0.0,0.0	0.377	C>T	downstream_gene_variant	ADRM1
17:61700688	4495.76	0	0.531,0.455,0.005	0.0,0.005,0.0	0.329	C>T	downstream_gene_variant	ADRM1
18:13393823	13016	0	0.0,0.045,0.607	0.553,0.468,0.574	-0.315	A>G	intron_variant	MTPN
18:13393985	10620	0	0.003,0.014,0.567	0.479,0.459,0.503	-0.286	A>G	intron_variant	MTPN
18:44858988	3523.54	0	0.356,0.328,0.522	0.0,0.0,0.0	0.402	C>T	synonymous_variant	TAX1BP1
AEMK02000297.1:119741	967.56	4.72049e-07	0.432,0.49,0.583	0.0,0.0,0.0	0.502	A>G	synonymous_variant	CDC25A
AEMK02000328.1:154599	1674.03	2.09049e-08	0.471,0.296,0.359	0.0,0.0,0.3	0.276	C>T	synonymous_variant	PRMT2
AEMK02000328.1:503601	904.03	1.25012e-08	0.552,0.455,0.385	0.0,0.0,0.147	0.415	C>T	synonymous_variant	MCM3AP
AEMK02000328.1:525876	774.03	0.000173159	0.4,0.366,0.636	0.0,0.0,0.333	0.356	C>T	intron_variant	LSS
AEMK02000328.1:534408	4262.03	2.15621e-08	0.365,0.417,0.589	0.0,0.0,0.5	0.29	C>T	synonymous_variant	LSS
AEMK02000328.1:596356	4768.03	0	0.415,0.341,0.404	0.007,0.0,0.362	0.263	C>T	downstream_gene_variant	COL6A2
AEMK02000328.1:597582	9770.03	0	0.485,0.461,0.554	0.02,0.0,0.491	0.33	A>G	intron_variant	COL6A2
AEMK02000328.1:597737	8262.03	0	0.492,0.416,0.553	0.008,0.0,0.438	0.339	A>G	intron_variant	COL6A2
AEMK02000328.1:598899	7605.03	0	0.463,0.45,0.487	0.014,0.0,0.544	0.28	A>G	intron_variant	COL6A2
AEMK02000328.1:602312	11059	0	0.483,0.433,0.521	0.005,0.0,0.511	0.307	C>T	synonymous_variant	COL6A2
AEMK02000328.1:612949	11281	0	0.002,0.05,0.462	0.465,0.509,0.477	-0.312	C>T	synonymous_variant	COL6A2
AEMK02000569.1:808026	561.81	1.05429e-08	0.588,0.556,0.438	0.0,0.0,0.0	0.527	C>T	5_prime_UTR_variant	SLC25A6
AEMK02000452.1:843828	2501.76	9.26677e-05	0.008,0.017,0.545	0.235,0.0,0.0	0.112	C>T	synonymous_variant	DYNC1H1
AEMK02000569.1:897826	3238.03	3.77884e-11	0.614,0.471,0.571	0.0,0.375,0.0	0.427	A>G	synonymous_variant	AKAP17A
AEMK02000452.1:917166	15631	0	0.487,0.466,0.567	0.485,0.475,0.01	0.183	A>G	3_prime_UTR_variant	HSP90AA1
AEMK02000452.1:917566	14903	0	0.491,0.467,0.509	0.483,0.477,0.006	0.167	C>T	3_prime_UTR_variant	HSP90AA1
AEMK02000452.1:918968	15799	0	0.516,0.474,0.516	0.499,0.499,0.008	0.167	A>G	synonymous_variant	HSP90AA1
AEMK02000452.1:919223	265.42	0.000773617	0.286,0.353,0.667	0.022,0.0,0.048	0.412	A>G	splice_region_variant,intron_variant	HSP90AA1
AEMK02000452.1:920405	13904	0	0.456,0.477,0.511	0.451,0.453,0.013	0.176	C>T	synonymous_variant	HSP90AA1
AEMK02000452.1:1651161	5213.54	7.14859e-05	0.424,0.434,0.015	0.0,0.561,0.0	0.104	C>T	3_prime_UTR_variant	CDC42BPB
AEMK02000682.1:1744888	1979.54	0.000156089	0.545,0.439,0.013	0.0,0.0,0.392	0.202	C>T	synonymous_variant	CAMSAP1
AEMK02000452.1:1813104	4420	4.84596e-07	0.409,0.609,0.36	0.481,0.395,0.001	0.167	A>G	missense_variant	TNFAIP2
AEMK02000452.1:1818701	1402.76	0	0.469,0.464,0.031	0.001,0.0,0.0	0.321	C>T	downstream_gene_variant	TNFAIP2
AEMK02000361.1:1824748	619.84	4.06596e-07	0.429,0.538,0.074	0.0,0.0,0.0	0.347	C>T	synonymous_variant	HMGXB4
AEMK02000452.1:1906298	5024.76	0	0.522,0.412,0.003	0.0,0.0,0.0	0.312	A>G	synonymous_variant	ENSSSCG00000034709
AEMK02000452.1:1966688	3060.54	0	0.395,0.446,0.626	0.0,0.0,0.0	0.489	C>T	synonymous_variant	MARK3
AEMK02000452.1:2086866	782.54	9.84578e-14	0.609,0.417,0.414	0.0,0.0,0.0	0.48	C>T	3_prime_UTR_variant	TRMT61A
AEMK02000452.1:2248868	1211.22	1.63447e-05	0.594,0.617,0.636	0.0,0.0,0.0	0.616	C>T	intron_variant	PPP1R13B
Y:5983040	10606	2.07821e-09	0.484,0.55,0.448	0.463,0.492,0.008	0.173	A>G	3_prime_UTR_variant	ENSSSCG00000039894
X:88902	2317.03	1.07274e-06	0.524,0.66,0.629	0.0,0.558,0.0	0.418	C>T	3_prime_UTR_variant	GYG2
X:101616184	1707.76	0	0.634,0.405,0.021	0.012,0.0,0.0	0.349	C>T	3_prime_UTR_variant	STAG2
